# Supplementary material for: Human AAA+ ATPase FIGNL1 suppresses RAD51-mediated ultra-fine bridge formation
Source: Nucleic Acids Res. 2024 Apr 10;52(10):5774–91. doi: 10.1093/nar/gkae263 (PMC11162793; doi:10.1093/nar/gkae263)
Supplement: gkae263_Supplemental_Files [file gkae263_supplemental_files.zip]

Archive with 2 entries (2 files):
- Source data.xlsx
- Supplementary_Figures_rev.pdf
