# Supplementary material for: Human AAA+ ATPase FIGNL1 suppresses RAD51-mediated ultra-fine bridge formation
Source: Nucleic Acids Res. 2024 Apr 10;52(10):5774–91. doi: 10.1093/nar/gkae263 (PMC11162793; doi:10.1093/nar/gkae263)
Supplement: gkae263_Supplemental_Files [file gkae263_supplemental_files.zip › Source data.xlsx]

## Sheet: Fig.1
Figure 1A left		WT			FIGNL1 KO No.2
Growth curve		Mean	SD	n	Mean	SD	n
	Day0	19300	3154.54	3	19300	7449	3
	Day2	126222	19385.9	3	77996.5	12656.6	3
	Day4	357444	68865.7	3	275102	71515	3
	Day6	1.44444e+06	114956	3	558536	79329.4	3
Figure 1A middle		WT			FIGNL1 KO No.2
Clonogenic assay		Mean	SD	n	Mean	SD	n
	Relative viability	1	0	3	0.298791	0.0133802	3
Figure 1A middle		WT			FIGNL1 KO No.2
ATP-based cell viability assay		Mean	SD	n	Mean	SD	n
	Relative viability	1	0	4	0.532986	0.179322	4
Figure 1B		WT			FIGNL1 KO No.2			FIGNL1 KO No.3
Immunofluorescence analysis		Mean	SD	n	Mean	SD	n	Mean	SD	n
	% cells with >5 RAD51 foci	5.49697	2.46462	3	52.4838	2.66059	3	39.7604	4.91297	3

## Sheet: Fig.2
Figure 2A		WT			FIGNL1 KO No.2
Immunofluorescence analysis		Mean	SD	n	Mean	SD	n
	% cells with >5 RAD51 foci (EdU-negative)	0.372227	0.370384	3	13.4359	2.81641	3
	% cells with >5 RAD51 foci (EdU-positive)	12.1182	3.11698	3	46.6525	1.45389	3
Figure 2D		WT			FIGNL1 KO No.2
DNA combing		Mean	SD	n	Mean	SD	n
	% Restarted fork	77.816	3.59511	3	80.6818	4.5956	3
	% Stalled fork	22.184	3.59511	3	19.3182	4.5956	3

## Sheet: Fig.3
Figure 3A		WT			FIGNL1 KO No.2
Immunofluorescence analysis		Mean	SD	n	Mean	SD	n
	% cells with interphase bridges	0.359797	0.355937	3	2.35089	0.63125	3
Figure 3B		WT			FIGNL1 KO No.2			FIGNL1 KO No.3
Immunofluorescence analysis		Mean	SD	n	Mean	SD	n	Mean	SD	n
	% Anaphase with UFBs	16.9883	2.1671	3	78.6054	6.96351	3	65.3208	0.438183	3
Figure 3C		WT			FIGNL1 KO No.2			FIGNL1 KO No.3
Immunofluorescence analysis		Mean	SD	n	Mean	SD	n	Mean	SD	n
	% Anaphase with FANCD2-positive UFBs	3.45029	3.51023	3	17.8719	1.84836	3	15.6547	7.97482	3
Figure 3D		WT			FIGNL1 KO No.2			FIGNL1 KO No.3
Immunofluorescence analysis		Mean	SD	n	Mean	SD	n	Mean	SD	n
	% Anaphase with anaphase bridges	5.02924	2.83611	3	39.6851	10.6291	3	33.0399	4.49982	3
Figure 3E		WT			FIGNL1 KO No.2			FIGNL1 KO No.3
Immunofluorescence analysis		Mean	SD	n	Mean	SD	n	Mean	SD	n
	% cells with >20 γH2AX foci	9.42724	2.77263	3	49.129	9.6386	3	40.9355	1.35631	3
Figure 3F left		siControl			siFIGNL1
Immunofluorescence analysis		Mean	SD	n	Mean	SD	n
	% cells with >5 RAD51 foci (S/G2)	20.8902	2.95601	3	44.8203	3.83719	3
	% cells with >5 RAD51 foci (G1)	2.99334	0.4723	3	18.316	2.32388	3
Figure 3F middle		siControl			siFIGNL1
Immunofluorescence analysis		Mean	SD	n	Mean	SD	n
	% Anaphase with UFBs	11.6	3	3	49.4	7.9	3
Figure 3F right		siControl			siFIGNL1
Immunofluorescence analysis		Mean	SD	n	Mean	SD	n
	% cells with >5 γH2AX foci (S/G2)	5.14724	2.94663	3	8.58008	3.27617	3
	% cells with >5 γH2AX foci (G1)	3.2997	0.874025	3	23.8754	2.30927	3

## Sheet: Fig.4
Figure 4B		WT			FIGNL1 KO No.2			FIGNL1 KO No.3
Immunofluorescence-FISH analysis		Mean	SD	n	Mean	SD	n	Mean	SD	n
	% cells with RAD51-telomere colocalization	1.98243	0.651239	3	13.0657	1.69624	3	18.8984	5.64599	3
Figure 4C		WT			FIGNL1 KO No.2			FIGNL1 KO No.3
Immunofluorescence-FISH analysis		Mean	SD	n	Mean	SD	n	Mean	SD	n
	No. RAD51-telomere foci / cell	0.02	0.15	754	0.18	0.53	829	0.32	0.78	750
Figure 4E		WT			FIGNL1 KO No.2
Immunofluorescence-FISH analysis		Mean	SD	n	Mean	SD	n
	% Anaphase with UFBs	10.6338	1.68413	3	49.0986	4.23573	3
	% Anaphase with telomere+ UFBs	2.56001	1.37942	3	34.3113	2.13924	3
Figure 4G, H, I		WT			FIGNL1 KO No.2
Telomere-FISH analysis		Mean	SD	n	Mean	SD	n
	Fragile telomeres / Metaphase	2.774	1.687	31	8.686	5.728	35
	Telomere loss / Metaphase	3.419	2.433	31	6.657	1.97	35
	Telomere fusion / Metaphase	0.03	0.18	304	0.04	0.19	307

## Sheet: Fig.5
Figure 5B		WT			FIGNL1 KO No.2
Immunofluorescence analysis		Mean	SD	n	Mean	SD	n
	% cells with RAD51-centromere colocalization	1.384	0.716548	3	25.8644	2.4615	3
Figure 5C		WT			FIGNL1 KO No.2
Immunofluorescence analysis		Mean	SD	n	Mean	SD	n
	No. RAD51-centromere foci / cell	0.25	0.54	59	1.3	1.24	347
Figure 5E		WT			FIGNL1 KO No.2
Immunofluorescence analysis		Mean	SD	n	Mean	SD	n
	% Anaphase with UFBs	14.8624	5.69813	3	64.8199	2.30918	3
	% Anaphase with centromere+ UFBs	9.69371	3.81963	3	50.7991	5.26039	3
Figure 5F		WT			FIGNL1 KO No.2
Immunofluorescence analysis		Mean	SD	n	Mean	SD	n
	% Anaphase with centromere+ UFBs (symmetry)	5.80501	1.08696	3	31.5747	7.16757	3
	% Anaphase with centromere+ UFBs (middle)	1.62621	1.76838	3	17.7777	2.36169	3
Figure 5J		WT			FIGNL1 KO No.2
Centromere CO-FISH		Mean	SD	n	Mean	SD	n
	No. aberrant centromere / Metaphase	1.081	0.8621	37	2.6	1.297	40

## Sheet: Fig.6
Figure 6A		WT			FIGNL1 KO No.2
ATP-based cell viability assay		Mean	SD	n	Mean	SD	n
	w/o B02	100	0	3	100	0	3
	1 μM B02	177.599	25.0671	3	111.032	1.72105	3
	5 μM B02	189.369	27.6596	3	113.156	3.85407	3
	10 μM B02	149.796	34.0452	3	1.38459	0.171139	3
	20 μM B02	11.1552	9.62777	3	0.089663	0.044212	3
	50 μM B02	0.192081	0.056142	3	0.00394	0.00052796	3
	100 μM B02	0.0018185	0.00017076	3	0.0032162	0.0003178	3
Figure 6B		WT			FIGNL1 KO No.2			FIGNL1 KO No.2 + 1 μM B02			FIGNL1 KO No.2 + 5 μM B02
Immunofluorescence analysis		Mean	SD	n	Mean	SD	n	Mean	SD	n	Mean	SD	n
	% cells with >5 RAD51 foci	3.97062	1.21926	3	38.7483	3.07855	3	17.57	3.86753	3	9.46716	3.97207	3
Figure 6C		FIGNL1 KO No.2			FIGNL1 KO No.2 + 1 μM B02
Immunofluorescence analysis		Mean	SD	n	Mean	SD	n
	% Anaphase with UFBs	80.9396	2.85506	3	22.5602	5.04037	3
Figure 6D		FIGNL1 KO No.2			FIGNL1 KO No.2 + 1 μM B02
Immunofluorescence analysis		Mean	SD	n	Mean	SD	n
	% Anaphase with FANCD2-positive UFBs	19.6055	5.00627	3	3.56099	4.73051	3
Figure 6E		FIGNL1 KO No.2			FIGNL1 KO No.2 + 1 μM B02
Immunofluorescence-FISH analysis		Mean	SD	n	Mean	SD	n
	% Anaphase with telomere+ UFBs	35.7	0.6	3	11.2	4.7	3
Figure 6F		FIGNL1 KO No.2			FIGNL1 KO No.2 + 1 μM B02
Immunofluorescence analysis		Mean	SD	n	Mean	SD	n
	% Anaphase with centromere+ UFBs (symmetry)	32.1	4.2	3	9.5	1.2	3
	% Anaphase with centromere+ UFBs (middle)	21.8	4.8	3	5	1.6	3
Figure 6G		WT			FIGNL1 KO No.2			FIGNL1 KO No.2 + 1 μM B02			FIGNL1 KO No.2 + 5 μM B02
Immunofluorescence analysis		Mean	SD	n	Mean	SD	n	Mean	SD	n	Mean	SD	n
	% cells with >20 γH2AX foci	4.76788	0.81912	3	30.1	8.68356	3	9.03473	5.25174	3	12.5975	5.6041	3

## Sheet: Fig.7
Figure 7C		WT			FIGNL1 KO No.2			FIGNL1 KO No.2 + Myc-FIGNL1			FIGNL1 KO No.2 + Myc-FIGNL1-EE
Immunofluorescence analysis		Mean	SD	n	Mean	SD	n	Mean	SD	n	Mean	SD	n
	% cells with >5 RAD51 foci	7.17249	1.69117	3	43.7158	6.28801	3	24.5631	1.94712	3	42.1546	4.81177	3
Figure 7E		WT			FIGNL1 KO No.2			FIGNL1 KO No.2 + Myc-FIGNL1			FIGNL1 KO No.2 + Myc-FIGNL1-EE
Immunofluorescence analysis		Mean	SD	n	Mean	SD	n	Mean	SD	n	Mean	SD	n
	% Anaphase with UFBs	18.9478	2.62103	3	73.892	3.17407	3	19.9569	2.69037	3	66.0759	2.20429	3
Figure 7F		WT			FIGNL1 KO No.2			FIGNL1 KO No.2 + Myc-FIGNL1			FIGNL1 KO No.2 + Myc-FIGNL1-EE
Immunofluorescence analysis		Mean	SD	n	Mean	SD	n	Mean	SD	n	Mean	SD	n
	% cells with >20 γH2AX foci	11.1153	4.26273	3	50.4872	5.34306	3	18.8125	3.30178	3	38.9718	6.22229	3

## Sheet: Fig.S2
Figure S2A		WT			FIGNL1 KO No.2
Immunofluorescence analysis	Cell cycle	Mean	SD	n	Mean	SD	n
	G1	46.9689	2.18988	3	44.0072	0.469095	3
	S	46.7564	1.67701	3	49.7313	0.180245	3
	S-G2	1.10841	0.258081	3	0.881725	0.0801586	3
	M	5.16625	0.867446	3	5.37975	0.656637	3
Figure S2B	CPT concentration	WT			FIGNL1 KO No.2
Clonogenic assay	[μM]	Mean	SD	n	Mean	SD	n
	0	100	7.07777	3	100	11.1919	3
	10	76.9841	10.5186	3	86.7424	10.4973	3
	20	15.4195	3.86819	3	27.2727	8.57936	3
	50	0.680272	0.481025	3	0.757576	0.65608	3
Figure S2C		WT			FIGNL1 KO No.2
Immunofluorescence analysis	Time after release from CPT treatment	Mean	SD	n	Mean	SD	n
No. of RAD51 foci / cell	NT	2.463	4.82	121	18.16	17.17	107
	8 h	15.91	17.77	115	42.91	34.06	117
	24 h	10.04	15.58	100	25.24	24.71	112
	48 h	6.79	14.24	100	19.68	20.22	113
	72 h	2.792	4.604	106	15.19	14.13	106

## Sheet: Fig.S3
Figure S3C		WT			FIGNL1 KO No.2
Immunofluorescence analysis		Mean	SD	n	Mean	SD	n
	% EdU-positive cells per PCNA-positive cells	93.9423	3.73945	3	96.2073	1.32782	3
Figure S3D		WT			FIGNL1 KO No.2
S1 fiber assay		Mean	SD	n	Mean	SD	n
	without S1	8.589	3.045	207	6.82	2.917	208
	with S1	7.569	2.786	208	4.678	2.288	217

## Sheet: Fig.S4
Figure S4A	No. of UFBs / cell	WT			FIGNL1 KO No.2
Immunofluorescence analysis	0	52			23
	1	23			32
	2	9			14
	3	1			12
	4	1			6
Figure S4C		WT			FIGNL1 KO No.1-3			FIGNL1 KO No.1-5
Immunofluorescence analysis		Mean	SD	n	Mean	SD	n	Mean	SD	n
	% Anaphase with UFBs	20.68	3.367	3	67.07	0.3499	3	73.79	2.592	3
Figure S4D		WT			FIGNL1 KO No.1-3			FIGNL1 KO No.1-5
Immunofluorescence analysis		Mean	SD	n	Mean	SD	n	Mean	SD	n
	% Anaphase with FANCD2-positive UFBs	2.904	2.673	3	12.56	6.491	3	11	4.914	3
Figure S4E		WT			FIGNL1 KO No.1-3			FIGNL1 KO No.1-5
Immunofluorescence analysis		Mean	SD	n	Mean	SD	n	Mean	SD	n
	% cells with >5 RAD51 foci	6.45573	0.645421	3	36.3979	3.55431	3	53.9978	4.74934	3
Figure S4F		WT			FIGNL1 KO No.1-3			FIGNL1 KO No.1-5
Immunofluorescence analysis		Mean	SD	n	Mean	SD	n	Mean	SD	n
	% cells with >20 γH2AX foci	13.286	1.24176	3	35.3621	6.15702	3	44.8789	9.61599	3

[truncated: 5 more sheets: Fig.S5, Fig.S6, Fig. S7, Fig.S8, Fig.S9]
